# Supplementary material for: Registered Drug Packs of Antimicrobials and Treatment Guidelines for Prostatitis: Are They in Accordance?
Source: Healthcare (Basel). 2022 Jun 22;10(7):1158. doi: 10.3390/healthcare10071158 (PMC9322485; doi:10.3390/healthcare10071158)
Supplement: Supplementary file 1 [file healthcare-10-01158-s001.zip]

Archive with 1 entries (1 files):
- healthcare-1742593-supplementary.pdf
